# Supplementary material for: Polymer Dispersed Cholesteric Liquid Crystals with a Toroidal Director Configuration under an Electric Field
Source: Polymers (Basel). 2021 Feb 27;13(5):732. doi: 10.3390/polym13050732 (PMC7956821; doi:10.3390/polym13050732)
Supplement: Supplementary file 1 [file polymers-13-00732-s001.zip]

Archive with 1 entries (1 files):
- MDPI_Polymers_PDCLC_SI.pdf
